# Supplementary material for: Detection and Characterization of Estrogen Receptor α Expression of Circulating Tumor Cells as a Prognostic Marker
Source: Cancers (Basel). 2022 May 25;14(11):2621. doi: 10.3390/cancers14112621 (PMC9179654; doi:10.3390/cancers14112621)
Supplement: Supplementary file 1 [file cancers-14-02621-s001.zip]

Archive with 1 entries (1 files):
- cancers-1681805 supplementary.pdf
